# Supplementary material for: Genetic and structural insights into the functional importance of the conserved gly-met-rich C-terminal tails in bacterial chaperonins
Source: Commun Biol. 2025 Apr 8;8:555. doi: 10.1038/s42003-025-07927-x (PMC11978752; doi:10.1038/s42003-025-07927-x)
Supplement: Supplementary file 3 — Supplementary Data 1 [file 42003_2025_7927_MOESM3_ESM.xlsx]

## Sheet: Supllementary File 1
Protein Id	Species	Phylum	CTS	Length	MWt
CH60_ECOL5	Escherichia coli	Proteobacteria	PKNDAADLGAAGGMGGMGGMGGMM	24	2154.49
A0A023X0H8_9ACTN	Rubrobacter radiotolerans	Actinobacteria	PEEDMPAMPGGGMGGMM	17	1694.99
A1XM10_9MYCO	Mycobacterium indicus pranii	Actinobacteria	PEKAAAPVGDPTGGMGGMDF	20	1905.13
A8L353_FRASN	Frankia sp. (strain EAN1pec)	Actinobacteria	PEPAGAGGGADAAAMGGMGGMGF	23	1937.15
A8LAY4_FRASN	Frankia sp. (strain EAN1pec)	Actinobacteria	PEEAEAGHGHDHSHGGHGHGHSHGPGF	27	2731.72
A8LCK3_FRASN	Frankia sp. (strain EAN1pec)	Actinobacteria	PEKDKAPAMPGGGGEMDF	18	1834.05
A8LGY4_FRASN	Frankia sp. (strain EAN1pec)	Actinobacteria	LADAAASASADAAAFGDMGM	20	1813.97
B1VF15_CORU7	Corynebacterium urealyticum	Actinobacteria	PEKAEPAAGGHQH	13	1328.41
B1VHM5_CORU7	Corynebacterium urealyticum	Actinobacteria	PEPDAPAMPDADAMGGMGGF	20	1934.14
B1VL26_STRGG	Streptomyces griseus	Actinobacteria	PEKAGAAAPGGMPGGDMDF	19	1775.97
B1W3U2_STRGG	Streptomyces griseus	Actinobacteria	PAEEEADAGHGGHGHSH	17	1694.65
B2GFP6_KOCRD	Kocuria rhizophila	Actinobacteria	PEPEAAGAGAGADPMGGMGGMM	22	1962.21
B2GJJ4_KOCRD	Kocuria rhizophila	Actinobacteria	KDQDED	6	748.7
B2HD10_MYCMM	Mycobacterium marinum	Actinobacteria	PAEPEDDGHGHHGHAH	16	1699.68
B2HQP9_MYCMM	Mycobacterium marinum	Actinobacteria	PEKAAAPAGDPTGGMGGMDF	20	1877.07
B8HCE3_ARTCA	Arthrobacter chlorophenolicus	Actinobacteria	PADEDEHAGHSH	12	1301.25
B8HCV6_ARTCA	Arthrobacter chlorophenolicus	Actinobacteria	PEKNAAPAGGDDMGGMGGMGGF	22	2024.23
B8ZUA4_MYCLB	Mycobacterium leprae	Actinobacteria	PEKTAAPASDPTGGMGGMDF	20	1937.13
B8ZUD2_MYCLB	Mycobacterium leprae	Actinobacteria	PAKTEEHDHHGHAH	14	1602.65
C0ZUI9_RHOE4	Rhodococcus erythropolis	Actinobacteria	PEKAGAPAGDPTGGMGGMDF	20	1863.05
C0ZW97_RHOE4	Rhodococcus erythropolis	Actinobacteria	PTEAVADTGHGHSH	14	1415.44
C1AHN0_MYCBT	Mycobacterium bovis	Actinobacteria	PAKAEDHDHHHGHAH	15	1695.73
C1AKB6_MYCBT	Mycobacterium bovis	Actinobacteria	PEKEKASVPGGGDMGGMDF	19	1909.12
C1B076_RHOOB	Rhodococcus opacus	Actinobacteria	PAEEEEAQTGHGHSH	15	1615.59
C1B0B0_RHOOB	Rhodococcus opacus	Actinobacteria	PEKAGAPVGDPTGGMGGMDF	20	1891.1
C3PJG8_CORA7	Corynebacterium aurimucosum	Actinobacteria	PEPAGAGAGMPDADAMGGMGF	21	1907.12
C3PL68_CORA7	Corynebacterium aurimucosum	Actinobacteria	PTEEEPAQAGHAHAH	15	1581.62
C4LKN7_CORK4	Corynebacterium kroppenstedtii	Actinobacteria	PEPAAPAAPGADEMAGMGGF	20	1844.04
C4LKV2_CORK4	Corynebacterium kroppenstedtii	Actinobacteria	PEEEKPEAEGHHHHH	15	1799.84
C5C8Z9_MICLC	Micrococcus luteus	Actinobacteria	PEKAAAGAEGMDPMGGMGGMGGMM	24	2241.63
C5CC01_MICLC	Micrococcus luteus	Actinobacteria	PADEDEAGHQH	11	1205.16
C6A7D1_BIFLB	Bifidobacterium animalis	Actinobacteria	PEPAAAPAAGQDMGY	15	1445.57
C6WHV8_ACTMD	Actinosynnema mirum	Actinobacteria	PEKAGAAPAMPDAGGMDF	18	1732.94
C6WLV8_ACTMD	Actinosynnema mirum	Actinobacteria	KEEEPAGAGGHGHGHGHGH	19	1857.88
C7M1B2_ACIFD	Acidimicrobium ferrooxidans	Actinobacteria	PEPKPAVNPGAGMEDF	16	1655.84
C7M318_ACIFD	Acidimicrobium ferrooxidans	Actinobacteria	PEEPGQAAAGAGAAGGMGGMM	21	1818.02
C7M9S2_BRAFD	Brachybacterium faecium	Actinobacteria	PEPAPAGGGDDMGGMGGMGGMGGMM	25	2225.54
C7MAG0_BRAFD	Brachybacterium faecium	Actinobacteria	QDDEE	5	634.55
C7MLR1_CRYCD	Cryptobacterium curtum	Actinobacteria	PKDPDPAAAAAAAAQMGGGMGGMM	24	2174.51
C7MPY0_SACVD	Saccharomonospora viridis	Actinobacteria	PEKEKAGDAAGMGGMDGMM	19	1883.15
C7MU14_SACVD	Saccharomonospora viridis	Actinobacteria	PEEENEAGHGHAH	13	1413.38
C7N2J9_SLAHD	Slackia heliotrinireducens	Actinobacteria	DSARKGDANGDE	12	1234.2
C7N3L7_SLAHD	Slackia heliotrinireducens	Actinobacteria	PKDGPDLSALAGAAGGMGGMM	21	1904.2
C7NEY9_KYTSD	Kytococcus sedentarius	Actinobacteria	PADEDESGDGHGHSH	15	1546.44
C7NLG6_KYTSD	Kytococcus sedentarius	Actinobacteria	PDNSSNNAGGGDMGDMGGMGF	21	1988.06
C7Q476_CATAD	Catenulispora acidiphila	Actinobacteria	PAPKEDEGHSHGGHGHSH	18	1872.89
C7QIP5_CATAD	Catenulispora acidiphila	Actinobacteria	PEKAAAAAGGGMPGGDMDF	19	1749.93
C7R0W9_JONDD	Jonesia denitrificans	Actinobacteria	PEKAPAMPEGAGMGDMGF	18	1793.06
C8NJV3_COREF	Corynebacterium efficiens	Actinobacteria	PQPAGAAMPGADEMGGMGGF	20	1849.08
C8NMA4_COREF	Corynebacterium efficiens	Actinobacteria	PAEETADHGHGHHH	14	1531.52
C8W932_ATOPD	Atopobium parvulum	Actinobacteria	PKDTTIEESISRAAAQGGQGGMY	23	2367.57
C8WN44_EGGLE	Eggerthella lenta	Actinobacteria	PKDPDPAALAAMAGAGGGMGGMM	23	2074.43
C8WNW2_EGGLE	Eggerthella lenta	Actinobacteria	VPEED	5	587.58
C8X904_NAKMY	Nakamurella multipartita	Actinobacteria	PEKASAPAGGGMPGGDMDF	19	1791.97
C8XCP9_NAKMY	Nakamurella multipartita	Actinobacteria	PEDQHDHGADGHGHHGHSH	19	2064
C9YUY4_STRSW	Streptomyces scabiei	Actinobacteria	KEEEPADAGHGGHGHAH	17	1735.75
C9ZH64_STRSW	Streptomyces scabiei	Actinobacteria	PEKAAAPAGGGMPGGDMDF	19	1775.97
CH60_BEUC1	Beutenbergia cavernae	Actinobacteria	PEKASAPAGGGDGDMGGMGF	20	1808.96
CH60_BIFAA	Bifidobacterium adolescentis	Actinobacteria	PEPPAAAPAAGADMGY	16	1485.63
CH60_BIFLS	Bifidobacterium longum	Actinobacteria	PEPKPAAPAAGADMGY	16	1542.73
CH60_LEIXX	Leifsonia xyli	Actinobacteria	PEKAAPVAAEPGAGMDF	17	1657.86
CH60_RUBXD	Rubrobacter xylanophilus	Actinobacteria	PEEEQPAMPGGGMGGMM	17	1705.95
CH60_TROWT	Tropheryma whipplei	Actinobacteria	PEPKPAPGPADPGAGMDF	18	1750.94
CH601_ACIC1	Acidothermus cellulolyticus	Actinobacteria	PEKEKTPAAPGGGDMDF	17	1746.91
CH601_ARTAT	Arthrobacter aurescens	Actinobacteria	PEKNAPAPGGDDMGGMGGF	19	1804.97
CH601_ARTS2	Arthrobacter sp. (strain FB24)	Actinobacteria	PEKNAPAMGGGDDMGGMGGMGGF	23	2141.39
CH601_COREF	Corynebacterium efficiens	Actinobacteria	PAEETADHGHGHHH	14	1531.52
CH601_CORJK	Corynebacterium jeikeium	Actinobacteria	PEPEAPAMPGADEMGGMGGF	20	1948.17
CH601_FRAAA	Frankia alni	Actinobacteria	PAVSDGDHGHSHGHGHSHGHSHPQGPGF	28	2829.87
CH601_FRASC	Frankia sp. (strain CcI3)	Actinobacteria	PAEPAPQDGHGHGHGHSHPQGPGF	24	2408.49
CH601_KINRD	Kineococcus radiotolerans	Actinobacteria	KEEDLAVNGGGHGHGHGHGH	20	2002.05
CH601_MYCGI	Mycobacterium gilvum	Actinobacteria	PEKAAAPAGDPTGGMGGMDF	20	1877.07
CH601_MYCPA	Mycobacterium avium	Actinobacteria	PAEEADDHGHGHHHH	15	1682.65
CH601_MYCSJ	Mycobacterium sp. (strain JLS)	Actinobacteria	PEKSAAPAGDPTGGMGGMDF	20	1893.07
CH601_MYCSK	Mycobacterium sp. (strain KMS)	Actinobacteria	PEKSAAPAGDPTGGMGGMDF	20	1893.07
CH601_MYCSS	Mycobacterium sp. (strain MCS)	Actinobacteria	PEKSAAPAGDPTGGMGGMDF	20	1893.07
CH601_MYCUA	Mycobacterium ulcerans	Actinobacteria	PAEPEDDGHGHHGHAH	16	1699.68
CH601_MYCVP	Mycobacterium vanbaalenii	Actinobacteria	PEKAAAPAGDPTGGMGGMDF	20	1877.07
CH601_NOCFA	Nocardia farcinica	Actinobacteria	PAEEAEDHSHHGHAH	15	1660.64
CH601_NOCSJ	Nocardioides sp. (strain BAA499 / JS614)	Actinobacteria	PEEEEPAAAGHGHGHGHGH	19	1912.91
CH601_RENSM	Renibacterium salmoninarum	Actinobacteria	PQKNVPAAPGGDEMGGMGGF	20	1917.14
CH601_RHOSR	Rhodococcus jostii	Actinobacteria	PEKAGAPVGDPTGGMGGMDF	20	1891.1
CH601_SACEN	Saccharopolyspora erythraea	Actinobacteria	PEKEAAGAAAGADPMGGMGGMM	22	2007.3
CH601_SALAI	Salinispora arenicola	Actinobacteria	PEKTPAAPAAPGGGEMDF	18	1742.92
CH601_SALTO	Salinispora tropica	Actinobacteria	PEKTPAAPAGPGGGEMDF	18	1728.89
CH601_STRAW	Streptomyces avermitilis	Actinobacteria	PAEEEADAGHGHGHGHSH	18	1831.79
CH601_THEFY	Thermobifida fusca	Actinobacteria	PEKPAANNAGGDMGGMDF	18	1778.93
CH602_ACIC1	Acidothermus cellulolyticus	Actinobacteria	PEEKPESAGHNHGHGHHHPH	20	2228.29
CH602_ARTAT	Arthrobacter aurescens	Actinobacteria	PAEEEDAHAGHQH	13	1427.41
CH602_ARTS2	Arthrobacter sp. (strain FB24)	Actinobacteria	PADEDEHAGHKH	12	1342.35
CH602_COREF	Corynebacterium efficiens	Actinobacteria	PQPAGAAMPGADEMGGMGGF	20	1849.08
CH602_CORJK	Corynebacterium jeikeium	Actinobacteria	PAAPAGQAGAHAGHAHAH	18	1628.73
CH602_FRAAA	Frankia alni	Actinobacteria	PSAGAAEGGDGAGAMAGMGF	20	1681.81
CH602_FRASC	Frankia sp. (strain CcI3)	Actinobacteria	PEEKETAAAPAGGGGLEY	18	1746.85
CH602_KINRD	Kineococcus radiotolerans	Actinobacteria	PEKAAAAPAGGDGGMGGMDF	20	1806.98
CH602_MYCGI	Mycobacterium gilvum	Actinobacteria	PAEAEDDGHGHGHGHHHH	18	1933.89
CH602_MYCPA	Mycobacterium avium	Actinobacteria	PEKAAAPAGDPTGGMGGMDF	20	1877.07
CH602_MYCSJ	Mycobacterium sp. (strain JLS)	Actinobacteria	PAEEEDHGHGHHHGHAH	17	1890.87
CH602_MYCSK	Mycobacterium sp. (strain KMS)	Actinobacteria	PAEEEDHGHGHHHGHAH	17	1890.87
CH602_MYCSS	Mycobacterium sp. (strain MCS)	Actinobacteria	PAEEEDHGHGHHHGHAH	17	1890.87
CH602_MYCUA	Mycobacterium ulcerans	Actinobacteria	PEKAAAPAGDPTGGMGGMDF	20	1877.07
CH602_MYCVP	Mycobacterium vanbaalenii	Actinobacteria	PEESEDDGHGHGHGHHHGHAH	21	2273.2
CH602_NOCFA	Nocardia farcinica	Actinobacteria	PEKAAAPAGDPTGGMGGMDF	20	1877.07
CH602_NOCSJ	Nocardioides sp. (strain BAA499 / JS614)	Actinobacteria	PEKAAPMGDPSGGMGGMDF	19	1852.08
CH602_RENSM	Renibacterium salmoninarum	Actinobacteria	PEEDESDSHAGHQH	14	1574.5
CH602_RHOSR	Rhodococcus jostii	Actinobacteria	PAEENEQQTGHGHSH	15	1657.63
CH602_SACEN	Saccharopolyspora erythraea	Actinobacteria	PEEEDSAAAGHGHGHSH	17	1724.68
CH602_SALAI	Salinispora arenicola	Actinobacteria	PQEPEPAAAGHGHGHGHQHGPGF	23	2309.4
CH602_SALTO	Salinispora tropica	Actinobacteria	PQEPEPAAGGHGHGHQHGPGF	21	2101.18
CH602_STRAW	Streptomyces avermitilis	Actinobacteria	PEKAAAGGAPGGMPGGDMDF	20	1833.02
CH602_THEFY	Thermobifida fusca	Actinobacteria	PEEEENAEGGHGHSH	15	1615.55
CH603_FRAAA	Frankia alni	Actinobacteria	PEYAEADAANVDAAMRSQGF	20	2113.24
CH603_FRASC	Frankia sp. (strain CcI3)	Actinobacteria	EEVIGNPGAVIAPGFGDLAEGLVRPSNIA	29	2863.22
CH604_FRAAA	Frankia alni	Actinobacteria	PEKNPAPAVPGGGGEMDF	18	1769.95
CH604_FRASC	Frankia sp. (strain CcI3)	Actinobacteria	PEKNPAPAVPGGGGDMDF	18	1755.92
D0L2Q3_GORB4	Gordonia bronchialis	Actinobacteria	PEKNAAPAMPGGDEMGGMGF	20	1964.21
D0L7W9_GORB4	Gordonia bronchialis	Actinobacteria	PAEADAHAGHGHAH	14	1377.4
D0LF55_GORB4	Gordonia bronchialis	Actinobacteria	VLGNPGAIPAPAVGDLAEGMIRPSNIY	27	2693.11
D1A314_THECD	Thermomonospora curvata	Actinobacteria	PEEEEPAAGHGHGHGHGH	18	1841.83
D1A5N5_THECD	Thermomonospora curvata	Actinobacteria	PEKEKAPAAPGGGDMDF	17	1716.88
D1BD52_SANKS	Sanguibacter keddieii	Actinobacteria	PEKAPAMPGGDGGMGGMDF	19	1822.06
D1BZ50_XYLCX	Xylanimonas cellulosilytica	Actinobacteria	PEKAAAAPAGGDMGGMDF	18	1692.88
D2B1R9_STRRD	Streptosporangium roseum	Actinobacteria	PEKAGAAPAMPGGGDMDF	18	1718.92
D2B7M1_STRRD	Streptosporangium roseum	Actinobacteria	PEKAGAAPAMPGGGDMDF	18	1718.92
D2BBD1_STRRD	Streptosporangium roseum	Actinobacteria	PEDEAPAAAGGHGHGHGHGH	20	1897.9
D2K2C3_MYCCN	Mycobacterium chubuense	Actinobacteria	PHVPLSEMPPRGVNIFHDVAASSGMNRTHHKILIEKRGEDQ	41	4602.23
D2NR02_ROTMD	Rothia mucilaginosa	Actinobacteria	PEPAGAAAPGADAMGSMM	18	1631.85
D2NRU2_ROTMD	Rothia mucilaginosa	Actinobacteria	PEETEED	7	847.79
D2PSU1_KRIFD	Kribbella flavida	Actinobacteria	PEKASAAPGGAPDMGGMDF	19	1805.99
D2PSY0_KRIFD	Kribbella flavida	Actinobacteria	PEEEEPAAAGHGHGHGH	17	1718.72
D2Q9E7_BIFDB	Bifidobacterium dentium	Actinobacteria	PEPPAAAPAAGADMGY	16	1485.63
D2S8C6_GEOOG	Geodermatophilus obscurus	Actinobacteria	PEKNAPAMPGGDGGMGGMDF	20	1936.16
D2SH48_GEOOG	Geodermatophilus obscurus	Actinobacteria	PEEDEPAGAGHHTHGHSHGHGHSH	24	2514.49
D3F2T2_CONWI	Conexibacter woesei	Actinobacteria	PEKDGGGAGGGMPDMGGMGGMM	22	1997.28
D3Q1F9_STANL	Stackebrandtia nassauensis	Actinobacteria	PEKEAAPAGGAPDMGGMGGF	20	1847.05
D3QA85_STANL	Stackebrandtia nassauensis	Actinobacteria	PEEPADDDSHGHSHGHSHPH	20	2182.13
D5UJ78_CELFN	Cellulomonas flavigena	Actinobacteria	PEKAAAPAGGGGEDFGGGF	19	1691.77
D5UUG2_TSUPD	Tsukamurella paurometabola	Actinobacteria	PVEEDDDAHAGHGHAH	16	1693.67
D5UY43_TSUPD	Tsukamurella paurometabola	Actinobacteria	PEKAGAPVDPTGGMGGMDF	19	1834.05
D6AZI9_9ACTO	Streptomyces albus	Actinobacteria	PEKAAAAAPGGMPGGDMDF	19	1790
D6B4B5_9ACTO	Streptomyces albus	Actinobacteria	PAEEEPEAGHGHGHSH	16	1677.67
D6EDZ8_STRLI	Streptomyces lividans	Actinobacteria	KEEEEPAAGGHSHGHSH	17	1795.8
D6EIQ5_STRLI	Streptomyces lividans	Actinobacteria	PEKAAPAGAPGGMPGGDMDF	20	1873.09
D6Y571_THEBD	Thermobispora bispora	Actinobacteria	PEEETPAAGHGHGHGHGHGH	20	2008.02
D6Y926_THEBD	Thermobispora bispora	Actinobacteria	PEKEKANATPGGDMDF	16	1706.84
D6Z952_SEGRD	Segniliparus rotundus	Actinobacteria	PAKEDGAGHHGHAH	14	1420.47
D6ZBR8_SEGRD	Segniliparus rotundus	Actinobacteria	PEKAAAPAGDPTGGMGDMGF	20	1877.07
D6ZJD6_MOBCV	Mobiluncus curtisii	Actinobacteria	PEPPAPAAAPAGDDNMGGMY	20	1929.11
D7AV41_NOCDD	Nocardiopsis dassonvillei	Actinobacteria	PEKAAAPAGDPTGGMGGMDF	20	1877.07
D7B7M7_NOCDD	Nocardiopsis dassonvillei	Actinobacteria	PEDDEDDGHGHSH	13	1446.32
D7BKY8_ARCHD	Arcanobacterium haemolyticum	Actinobacteria	PEPPAAAAPAGEDMGGMY	18	1731.91
D7BS65_STRBB	Streptomyces bingchenggensis	Actinobacteria	PAEEEPEAAGHGHGHSH	17	1748.75
D7C304_STRBB	Streptomyces bingchenggensis	Actinobacteria	PEKAAAAGAPGGMPGGDMDF	20	1847.05
D7GCB6_PROFC	Propionibacterium freudenreichii	Actinobacteria	PEEDDDAAK	9	988.96
D7GFM9_PROFC	Propionibacterium freudenreichii	Actinobacteria	PEPKPAAPAGAGDEMGGMY	19	1846.06
D8HJH2_AMYMU	Amycolatopsis mediterranei	Actinobacteria	PEKASAAPADPSGGMGGMDF	20	1893.07
D8HSB7_AMYMU	Amycolatopsis mediterranei	Actinobacteria	QTPWGGSAALMTEFGPLDEGLHQPSPDASTPQSLGMGPSVG	41	4109.51
D8I0T2_AMYMU	Amycolatopsis mediterranei	Actinobacteria	PADEEPAGAGHGHSH	15	1468.46
D8I1Z5_AMYMU	Amycolatopsis mediterranei	Actinobacteria	PDSGPAPSPEDF	12	1215.24
D9SZI1_MICAI	Micromonospora aurantiaca	Actinobacteria	PEKTPAAPAGPGGGEMDF	18	1728.89
D9TEW2_MICAI	Micromonospora aurantiaca	Actinobacteria	PAEPEPAAGGHGHSHGHGHQHGPGF	25	2462.54
E1QY52_OLSUV	Olsenella uli	Actinobacteria	PKDTSIEDAISRAAAAGGQGGGMY	24	2323.52
E1VT27_ARTAR	Arthrobacter arilaitensis	Actinobacteria	PAPAGAAPAGGDDMGGMGGMGGF	23	1949.16
E1VXY2_ARTAR	Arthrobacter arilaitensis	Actinobacteria	VEAADEAHSH	10	1065.06
E3D9J4_GARV3	Gardnerella vaginalis	Actinobacteria	PEKPAAAPQAGAEMGY	16	1587.77
E3H127_ROTDC	Rothia dentocariosa	Actinobacteria	PEPASAAAPAADPMGGMM	18	1671.92
E3H5L5_ROTDC	Rothia dentocariosa	Actinobacteria	PEEEDEDE	8	990.89
E3J245_FRASU	Frankia sp. (strain EuI1c)	Actinobacteria	PAEAAPAAAGHGHSHGHGHSHGPGF	25	2351.44
E3J4Q5_FRASU	Frankia sp. (strain EuI1c)	Actinobacteria	PEKNPAPAMPGGGDMDF	17	1730.93
E4NCI8_KITSK	Kitasatospora setae	Actinobacteria	KEEEEAAGHGHSHGGHGHSH	20	2087.07
E4NFB4_KITSK	Kitasatospora setae	Actinobacteria	PEKAAAAAGGGMPGGDMDF	19	1749.93
E4W8S2_RHOE1	Rhodococcus hoagii	Actinobacteria	PEKAAAPMGDPTGGMGGMDF	20	1937.19
E4WKN3_RHOE1	Rhodococcus hoagii	Actinobacteria	PTEEAADHGHGHAH	14	1465.46
E6SAA8_INTC7	Intrasporangium calvum	Actinobacteria	PEKASAGAGAPDMGDMGGMGF	21	1954.17
E6SDB8_INTC7	Intrasporangium calvum	Actinobacteria	PEDEEPAAGGHGHGHGH	17	1690.67
E8N978_MICTS	Microbacterium testaceum	Actinobacteria	PEKVAAPAGDPTGGMDF	17	1659.83
E8S7T1_MICSL	Micromonospora sp. (strain L5)	Actinobacteria	PEKTPAAPAGPGGGEMDF	18	1728.89
E8S9M2_MICSL	Micromonospora sp. strain L5	Actinobacteria	PAEPEPAAGGHGHSHGHGHQHGPGF	25	2462.54
E8W1B7_STRFA	Streptomyces pratensis	Actinobacteria	PAEEEADAGHGHGHSH	16	1637.6
E8W6H0_STRFA	Streptomyces pratensis	Actinobacteria	PEKASAAAPGGMPGGDMDF	19	1805.99
F0M1R7_ARTPP	Arthrobacter phenanthrenivorans	Actinobacteria	PEKNPAPVGGGDDMGGMGGF	20	1890.07
F0M947_ARTPP	Arthrobacter phenanthrenivorans	Actinobacteria	PAEEDEHAGHSH	12	1315.28
F2N768_CORGP	Coriobacterium glomerans	Actinobacteria	PKNTQLEDAIAAATAGQQGGGMY	23	2292.51
F4CTT7_PSEUX	Pseudonocardia dioxanivorans	Actinobacteria	QTPWNKALMTEYGPLDDGIPQPSPDSSTPQSLGLGPSMG	39	4071.5
F4CW75_PSEUX	Pseudonocardia dioxanivorans	Actinobacteria	PEPPAPAAAGGHGHGHGH	18	1653.74
F4D0P4_PSEUX	Pseudonocardia dioxanivorans	Actinobacteria	PEKNAAPAADPTGGMGGMDF	20	1934.13
F4FB82_VERMA	Verrucosispora maris	Actinobacteria	PKEPEAAAAGHGHGHGHSHQHGPGF	25	2507.63
F4FFR0_VERMA	Verrucosispora maris	Actinobacteria	PEKTPAAPAGPGGGDMDF	18	1714.87
F4GYQ7_CELFA	Cellulomonas fimi	Actinobacteria	PEKAPAGPAGGGDDFGGGF	19	1703.79
F5XEE4_MICPN	Microlunatus phosphovorus	Actinobacteria	PEKAAPAPGGDMGGGMGGMDF	21	1950.19
F5XNW3_MICPN	Microlunatus phosphovorus	Actinobacteria	PEEEEPAAAGHGHAH	15	1538.55
F5YXN3_MYCSD	Mycobacterium sp. (strain JDM601)	Actinobacteria	PVEEAADAHGHHGHAH	16	1671.71
F5Z0P2_MYCSD	Mycobacterium sp. (strain JDM601)	Actinobacteria	PEKAAAPAGDPTGGMGGMDF	20	1877.07
F6EIH9_AMYSD	Amycolicicoccus subflavus	Actinobacteria	PEAEESEAHGHGHSH	15	1610.58
F6EJI0_AMYSD	Amycolicicoccus subflavus	Actinobacteria	PEKNAAPAGDPTGGMGGMDF	20	1920.1
F6EQB6_AMYSD	Amycolicicoccus subflavus	Actinobacteria	IIGNPGAIMAPGFGDLAEGMVRPSNIY	27	2761.21
F6FTE9_ISOV2	Isoptericola variabilis	Actinobacteria	PEPPAGGGGHGDGGMGGMDF	20	1799.91
F7UWR8_EEGSY	Eggerthella sp. (strain YY7918)	Actinobacteria	PKDPDPAAMAAAAAGGMGGMM	21	1918.25
F8A5D0_CELGA	[Cellvibrio] gilvus	Actinobacteria	PEKAPAAPAGGGEDFGGGF	19	1731.84
F8AUY5_FRADG	Frankia symbiont subsp. Datisca glomerata	Actinobacteria	PAKPEAEAGHGHSHGGHSHSHGPAF	25	2496.6
F8AZF4_FRADG	Frankia symbiont subsp. Datisca glomerata	Actinobacteria	PEKNPAPAAPGGGGDLDF	18	1709.83
F8E1M3_CORRG	Corynebacterium resistens	Actinobacteria	PEPEAPAMPGGDEMAGMGGF	20	1948.17
F8E1V9_CORRG	Corynebacterium resistens	Actinobacteria	PEKPAANAGHAHHHH	15	1610.71
F8JZD2_STREN	Streptomyces cattleya	Actinobacteria	PAEEESAAAGHGHSHGHSH	19	1904.89
F8K026_STREN	Streptomyces cattleya	Actinobacteria	PEKAAAGADAAAAGMGGGMDF	21	1866.05
F8M1P5_MYCA0	Mycobacterium africanum	Actinobacteria	PEKEKASVPGGGDMGGMDF	19	1909.12
F8M7K3_MYCA0	Mycobacterium africanum	Actinobacteria	PAKAEDHDHHHGHAH	15	1695.73
F9Y275_BIFBU	Bifidobacterium breve	Actinobacteria	PEPKAAAPAAGADMGY	16	1516.69
G0CN58_CORUL	Corynebacterium ulcerans	Actinobacteria	PVEAKPQAGGHHHHHHH	17	1913.05
G0CNV8_CORUL	Corynebacterium ulcerans	Actinobacteria	PEPAAPAMPGADEMGGMGF	19	1833.08
G0DTV1_PROAA	Propionibacterium acnes	Actinobacteria	PEEDNEDK	8	974.93
G0DU35_PROAA	Propionibacterium acnes	Actinobacteria	PEPVKAPAGGGDMDGMGGMGGMM	23	2150.5
G0HBW8_CORVD	Corynebacterium variabile	Actinobacteria	PEPEAAAAPDMGDMGGMGGF	20	1908.1
G0HGN0_CORVD	Corynebacterium variabile	Actinobacteria	PAVAGPAAAGHGHHH	15	1386.5
G0TIS8_MYCCP	Mycobacterium canettii	Actinobacteria	PAKAEDHDHHHGHAH	15	1695.73
G0TP22_MYCCP	Mycobacterium canettii	Actinobacteria	PEKEKASVPGGGDMGGMDF	19	1909.12
G2NFA3_9ACTO	Streptomyces sp. SirexAAE	Actinobacteria	PAEEEAEAGHGHGHGHSH	18	1845.82
G2NIH1_9ACTO	Streptomyces sp. SirexAAE	Actinobacteria	PEKAAAAAPGGMPGGDMDF	19	1790
G2P9G4_STRVO	Streptomyces violaceusniger	Actinobacteria	PEKAAPAGAPGGMPGGDMDF	20	1873.09
G2PD57_STRVO	Streptomyces violaceusniger	Actinobacteria	PAEEEAGAGGHGHGHSH	17	1636.62
G4QT08_CORPS	Corynebacterium pseudotuberculosis	Actinobacteria	PVEAKPQAGGHHHHHHH	17	1913.05
G4QTZ9_CORPS	Corynebacterium pseudotuberculosis	Actinobacteria	PEPAAPAMPGADEMGGMGF	19	1833.08
G8RN88_MYCRN	Mycobacterium rhodesiae	Actinobacteria	PAEAEDDGHGHGHGHGHHHH	20	2128.09
G8RW85_MYCRN	Mycobacterium rhodesiae	Actinobacteria	PEKAAAPAGDPTGGMGGMDF	20	1877.07
G8S988_ACTS5	Actinoplanes sp. strain ATCC 31044	Actinobacteria	PEKNPAPAGAPGGGDMDF	18	1727.87
G8SHA0_ACTS5	Actinoplanes sp. strain ATCC 31044	Actinobacteria	PAEPAPAAAGGHSHGHGHGHQHGPGF	26	2475.59
G8WS40_STREN	Streptomyces cattleya	Actinobacteria	PEKAAAGADAAAAGMGGGMDF	21	1866.05
H2GE32_CORD2	Corynebacterium diphtheriae	Actinobacteria	PAAPAPEAGHHHHHHH	16	1739.84
H2GF48_CORD2	Corynebacterium diphtheriae	Actinobacteria	PEPAAPAMPGADEMGGMGF	19	1833.08
H6MTG5_GORPV	Gordonia polyisoprenivorans	Actinobacteria	PEQAAEAGHGHGHAH	15	1505.53
H6MYT2_GORPV	Gordonia polyisoprenivorans	Actinobacteria	PEKNPAPAMPGGDEMGGMGF	20	1990.25
H6MZZ5_GORPV	Gordonia polyisoprenivorans	Actinobacteria	VLGNPGAIPAPGFGDLAEGMVRPSNIY	27	2713.1
H6R1L7_NOCCG	Nocardia cyriacigeorgica	Actinobacteria	PADEADDHGHGHSH	14	1481.42
H6R526_NOCCG	Nocardia cyriacigeorgica	Actinobacteria	PEKASAAPADPTGGMGGMDF	20	1907.1
H6RLY6_BLASD	Blastococcus saxobsidens	Actinobacteria	PAEEEHEHGGGHHTHGHSHGGHGHSH	26	2748.71
H6RQQ3_BLASD	Blastococcus saxobsidens	Actinobacteria	PEKNAPAMPNSDGMGGMDF	19	1966.19
H8JEP5_MYCIT	Mycobacterium intracellulare	Actinobacteria	DKPAEEADDHGHGHGHHHH	19	2120.1
H8JJ44_MYCIT	Mycobacterium intracellulare	Actinobacteria	PEKAAAPVGDPTGGMGGMDF	20	1905.13
I0GYQ9_ACTM4	Actinoplanes missouriensis	Actinobacteria	PAEAAPAAAGGGHGHSHGGHGHQHGPGF	28	2563.65
I0HIT9_ACTM4	Actinoplanes missouriensis	Actinobacteria	PEKNPAPAGAPGGGDMDF	18	1727.87
I2AIS4_9MYCO	Mycobacterium sp. MOTT36Y	Actinobacteria	PAEEADDHGHGHGHHHH	17	1876.84
I2AJV2_9MYCO	Mycobacterium sp. MOTT36Y	Actinobacteria	PEKAAAPVGDPTGGMGGMDF	20	1905.13
I3WH65_BIFBI	Bifidobacterium bifidum	Actinobacteria	PEPKAAAPAAGADMGY	16	1516.69
I4BDK2_MYCCN	Mycobacterium chubuense	Actinobacteria	PEKAAAPAGDPTGGMGGMDF	20	1877.07
I4BF49_MYCCN	Mycobacterium chubuense	Actinobacteria	PAEPEDDGHGHGHGHHHH	18	1959.93
I4BS10_MYCCN	Mycobacterium chubuense	Actinobacteria	PHVPLSEMPPL	11	1216.46
I4ES72_MODMB	Modestobacter multiseptatus	Actinobacteria	PEKNAPAMPGGDGGMGGMDF	20	1936.16
I4F3M6_MODMB	Modestobacter multiseptatus	Actinobacteria	PAEEESEGGGHHTHGHSHGHGHSH	24	2504.45
I6WW61_PROPF	Propionibacterium propionicum	Actinobacteria	PEKAPAAAGAPGMDEMGGMGGF	22	2049.32
I6Y258_PROPF	Propionibacterium propionicum	Actinobacteria	KEDEEDK	7	891.89
J7KYD3_NOCAA	Nocardiopsis alba	Actinobacteria	PEKAAAPAGDPTGGMGGMDF	20	1877.07
J7LHV0_NOCAA	Nocardiopsis alba	Actinobacteria	PEESDDDGHGHAH	13	1402.31
J7LKJ8_9MICC	Arthrobacter sp. Rue61a	Actinobacteria	PEKNAPAPGGDDMGGMGGF	19	1804.97
J7LY26_9MICC	Arthrobacter sp. Rue61a	Actinobacteria	PAEEEDAHAGHQH	13	1427.41
J9RQ30_9ACTO	Gordonia sp. KTR9	Actinobacteria	VLTHPGAIEAPGFGDLAEGMVRPSNIY	27	2812.19
J9S2I2_9ACTO	Gordonia sp. KTR9	Actinobacteria	PEKNAAPAMPGGDEMGGMGF	20	1964.21
J9S637_9ACTO	Gordonia sp. KTR9	Actinobacteria	PADEPAGHAGHGHAH	15	1460.49
J9WH06_9MYCO	Mycobacterium indicus pranii	Actinobacteria	PAEEADDHGHGHGHHHH	17	1876.84
K0EPM3_9NOCA	Nocardia brasiliensis	Actinobacteria	PAEEAPEHSHHGHSH	15	1658.67
K0F819_9NOCA	Nocardia brasiliensis	Actinobacteria	PEKAAAPAGDPTGGMGGMDF	20	1877.07
K0JNU7_SACES	Saccharothrix espanaensis	Actinobacteria	PEKAGAAPAVPDAGGMDF	18	1700.88
K0KC41_SACES	Saccharothrix espanaensis	Actinobacteria	REEESASAGHGHGHGHGH	18	1848.83
K4IMQ7_BIFAP	Bifidobacterium asteroides	Actinobacteria	PEPPAPAAAQPQGDMGY	17	1696.85
K7RQH5_PROA4	Propionibacterium acidipropionici	Actinobacteria	PEDDDEK	7	846.8
K7RUV5_PROA4	Propionibacterium acidipropionici	Actinobacteria	PEPVKAPAGGDMDGMGGMGGMM	22	2093.45
L0IQC0_MYCSM	Mycobacterium smegmatis	Actinobacteria	PEKAPAGAADPTGGMGGMDF	20	1877.07
L0IQU7_MYCSM	Mycobacterium smegmatis	Actinobacteria	VIGNPGAILAPGFGDLAEGMIRPSNIY	27	2743.17
L0IS03_MYCSM	Mycobacterium smegmatis	Actinobacteria	PAEEEDHGHGHHGHAH	16	1753.73
L7V3Y7_MYCL1	Mycobacterium liflandii	Actinobacteria	PAEPEDDGHGHHGHAH	16	1699.68
L7V5W7_MYCL1	Mycobacterium liflandii	Actinobacteria	PEKAAAPAGDPTGGMGGMDF	20	1877.07
M1N0X0_STRHY	Streptomyces hygroscopicus	Actinobacteria	PEKAAAPAGGGMPGGDMDF	19	1775.97
M1N3L6_STRHY	Streptomyces hygroscopicus	Actinobacteria	KEEEPEAAGHGHSHGHAH	18	1916.94
M1NVT5_9CORY	Corynebacterium halotolerans	Actinobacteria	PEEEGEAAQGVHGHHH	16	1720.73
M1P9Z6_9CORY	Corynebacterium halotolerans	Actinobacteria	PQPAGAGGGMPDADAMGGMGF	21	1892.11
M1UDK0_9CORY	Corynebacterium callunae	Actinobacteria	PANSSDDHGHQH	12	1301.25
M1UNA0_9CORY	Corynebacterium callunae	Actinobacteria	PQPAGAAMPGADEMGGMGGF	20	1849.08
M4RGT6_9BIFI	Bifidobacterium thermophilum	Actinobacteria	PEPKTAAPAQGADMGY	16	1603.77
M5A513_9ACTN	Ilumatobacter coccineus	Actinobacteria	PEDDAGMGGMPGGGMGGMGGMM	22	2000.29
M5BDT8_9MICO	Clavibacter michiganensis	Actinobacteria	PEKNPAPAGDPTGGMEF	17	1714.87
M9TVK7_9ACTO	Streptomyces sp. PAMC26508	Actinobacteria	PEKASAAAPGGMPGGDMDF	19	1805.99
M9U214_9ACTO	Streptomyces sp. PAMC26508	Actinobacteria	PAEEEADAGHGGHGHSH	17	1694.65
M9VBH5_9ACTO	Propionibacterium avidum	Actinobacteria	PEDEDDDK	8	961.89
M9VF76_9ACTO	Propionibacterium avidum	Actinobacteria	PEPVKAPAGGDMDGMGGMGGMM	22	2093.45
N0CTH1_9ACTO	Streptomyces fulvissimus	Actinobacteria	PAEDEGDAGHGGHGHSH	17	1666.6
N0D1A7_9ACTO	Streptomyces fulvissimus	Actinobacteria	PEKAGAAAPGGMPGGDMDF	19	1775.97
Q0SJK2_RHOSR	Rhodococcus jostii	Actinobacteria	VLGNPGAIMAPGFGDLAEGMVRPSNIY	27	2747.18
R4LGY1_9ACTO	Actinoplanes sp. N902109	Actinobacteria	PAEPEPAAAGGHGHSHGGHGHQHGPGF	27	2590.68
R4M001_9ACTO	Actinoplanes sp. N902109	Actinobacteria	PEKTPAPAGAPGGGDMDF	18	1714.87
R4ST56_AMYOR	Amycolatopsis orientalis	Actinobacteria	PAEEEPAAAGHGHAH	15	1480.52
R4TCI7_AMYOR	Amycolatopsis orientalis	Actinobacteria	PEKAAAAPADPSGGMGGMDF	20	1877.07
R9T0Z6_CORGT	Corynebacterium glutamicum	Actinobacteria	PAEEAADAHAGHHHH	15	1586.6
R9T3G2_CORGT	Corynebacterium glutamicum	Actinobacteria	PQPAGAAGMPGADEMGGMGGF	21	1906.13
S4XC41_9CORY	Corynebacterium terpenotabidum	Actinobacteria	PEPEIAGAPDMGDMGGMGGF	20	1936.16
S4XED8_9CORY	Corynebacterium terpenotabidum	Actinobacteria	PVEAAPAAAGHGHQH	15	1449.55
S4ZH67_9MYCO	Mycobacterium yongonense	Actinobacteria	PAEEEDHGHGHGHHHH	16	1819.79
S4ZI06_9MYCO	Mycobacterium yongonense	Actinobacteria	PEKAAAPVGDPTGGMGGMDF	20	1905.13
S5SSR1_9CORY	Corynebacterium maris	Actinobacteria	PQEEGAGHGVHGHHHH	16	1722.76
S5TM09_9CORY	Corynebacterium maris	Actinobacteria	PQPAGAAPGADEMAGMGM	18	1658.88
S5VIF7_STRCU	Streptomyces collinus	Actinobacteria	PEKAAAAAPGGMPGGDMDF	19	1790
S5VTK2_STRCU	Streptomyces collinus	Actinobacteria	KEEEPAEAGHGHGHGHSH	18	1902.92
S6CDL1_9ACTN	Adlercreutzia equolifaciens	Actinobacteria	PKEGPDLSALAAGMQGGGGMY	21	2007.26
U3GW15_9CORY	Corynebacterium argentoratense	Actinobacteria	PAEEAPAAEAHHHHH	15	1640.69
U3GZC4_9CORY	Corynebacterium argentoratense	Actinobacteria	PQPAGAAMPGADEMGGMGGF	20	1849.08
U5VQN5_9ACTO	Actinoplanes friuliensis	Actinobacteria	PAEPEPAAAGGGHSHGGHGHQHGPGF	26	2453.53
U5WEQ7_9ACTO	Actinoplanes friuliensis	Actinobacteria	PEKNPAPAGGPGGGDMDF	18	1713.84
U5WSR1_MYCKA	Mycobacterium kansasii	Actinobacteria	PEKEKAAMPGGGDMGGMDF	19	1925.18
U5WTU2_MYCKA	Mycobacterium kansasii	Actinobacteria	PANADEHDHGHGHGHHHHH	19	2136.11
V9XH31_9NOCA	Rhodococcus pyridinivorans	Actinobacteria	PEKAAAPVGDPTGGMGGMDF	20	1905.13
W5T935_9NOCA	Nocardia nova	Actinobacteria	PAEEEADDHHGHAH	14	1551.51
W5TSP7_9NOCA	Nocardia nova	Actinobacteria	PEKAAAPVGDPTGGMGGMDF	20	1905.13
W5VYC9_9PSEU	Kutzneria albida	Actinobacteria	PEKTPAAPAGPEAGGMDF	18	1742.92
W5WNX0_9CORY	Corynebacterium falsenii	Actinobacteria	PEPEAPAMPGGDEMGMGGF	19	1877.09
W5WSP9_9CORY	Corynebacterium falsenii	Actinobacteria	PEKPAPAAAGHHHH	14	1456.59
W5WTM7_9PSEU	Kutzneria albida	Actinobacteria	KEEEPAAAAGHGHGHGH	17	1691.74
W5XVP2_9CORY	Corynebacterium casei	Actinobacteria	PEPNAPAMPDADAMGGMGF	19	1876.1
W5XYB4_9CORY	Corynebacterium vitaeruminis	Actinobacteria	PVEAAPPAAAGHHHH	15	1498.62
W5XYF3_9CORY	Corynebacterium casei	Actinobacteria	PAEAAEAAAGGHHHHH	16	1599.65
W5Y403_9CORY	Corynebacterium vitaeruminis	Actinobacteria	PEPAAPAMPGADEMGGMGF	19	1833.08
W6HJQ2_MYCTX	Mycobacterium tuberculosis	Actinobacteria	PAKAEDHDHHHGHAH	15	1695.73
W6HMB6_MYCTX	Mycobacterium tuberculosis	Actinobacteria	PEKEKASVPGGGDMGGMDF	19	1909.12
X4QPK7_9ACTO	Trueperella pyogenes	Actinobacteria	PEPPSAGHDDAAAGMGGMY	19	1830.96
X5DX22_9CORY	Corynebacterium glycinophilum	Actinobacteria	PEPEAAGAGADEMAGMGGMGGF	22	2010.2
X5E765_9CORY	Corynebacterium glycinophilum	Actinobacteria	PAEAAAAAGHGHHH	14	1333.39
X8EIJ5_MYCAB	Mycobacterium abscessus	Actinobacteria	PAEEADHGHGHHGHAH	16	1695.69
X8EPT2_MYCAB	Mycobacterium abscessus	Actinobacteria	PEKAAAPAGDPTGGMGGMDF	20	1877.07
