# Supplementary material for: Genetic and structural insights into the functional importance of the conserved gly-met-rich C-terminal tails in bacterial chaperonins
Source: Commun Biol. 2025 Apr 8;8:555. doi: 10.1038/s42003-025-07927-x (PMC11978752; doi:10.1038/s42003-025-07927-x)
Supplement: Supplementary file 4 — Supplementary Data 2 [file 42003_2025_7927_MOESM4_ESM.xlsx]

## Sheet: Caption
Supplementary File 2. Comparison of the overall divergence in the full length and CTS regions: The number of amino acid substitutions per site between 325 Actinobacterial chaperonin homologues are shown for the full length and CTS sequences (in the tabs 2 and 3, respectively). Site-specific divergences were inferred using the Poisson correction model. The rate variation among sites was modeled wi…

## Sheet: Full Length Sequences Distance 
	C7M1B2_ACIFD	C7NLG6_KYTSD	D7GFM9_PROFC	F5XEE4_MICPN	I6WW61_PROPF	K7RUV5_PROA4	G0DU35_PROAA	M9VF76_9ACTO	CH602_FRASC	A8L353_FRASN	A8LGY4_FRASN	CH603_FRAAA	CH602_FRAAA	D3Q1F9_STANL	CH601_THEFY	J7KYD3_NOCAA	D7AV41_NOCDD	D1A5N5_THECD	D2B1R9_STRRD	D2B7M1_STRRD	D8I1Z5_AMYMU	M1UNA0_9CORY	R9T3G2_CORGT	CH602_COREF	C8NJV3_COREF	U3GZC4_9CORY	G0CNV8_CORUL	G4QTZ9_CORPS	H2GF48_CORD2	W5Y403_9CORY	S5TM09_9CORY	M1P9Z6_9CORY	C3PJG8_CORA7	W5XVP2_9CORY	C4LKN7_CORK4	B1VHM5_CORU7	CH601_CORJK	W5WNX0_9CORY	F8E1M3_CORRG	S4XC41_9CORY	G0HBW8_CORVD	X5DX22_9CORY	D6ZJD6_MOBCV	CH60_TROWT	E8N978_MICTS	CH60_LEIXX	M5BDT8_9MICO	E1VT27_ARTAR	CH601_RENSM
C7M1B2_ACIFD		0.380463	0.407895	0.347607	0.366412	0.369898	0.366412	0.373402	0.405759	0.345865	0.397906	0.404199	0.364796	0.404199	0.35101	0.391192	0.366412	0.35443	0.363868	0.336658	0.424731	0.385013	0.369898	0.370844	0.370844	0.360406	0.364796	0.364796	0.368286	0.38961	0.373402	0.387597	0.384021	0.376289	0.403141	0.381443	0.392208	0.375321	0.377892	0.406824	0.406824	0.434667	0.452575	0.436997	0.38601	0.411609	0.371795	0.439678	0.384021
C7NLG6_KYTSD			0.320293	0.240826	0.25463	0.23516	0.201774	0.199557	0.31068	0.239726	0.276596	0.267606	0.255814	0.243678	0.262295	0.281991	0.261072	0.236782	0.25641	0.23341	0.319307	0.272941	0.2723	0.269953	0.269953	0.264019	0.266979	0.261072	0.25814	0.261072	0.264637	0.271663	0.259861	0.264637	0.285036	0.306763	0.306763	0.294964	0.306763	0.300481	0.297362	0.334152	0.331695	0.35	0.262295	0.280285	0.265258	0.297362	0.252315
D7GFM9_PROFC				0.25058	0.238532	0.205817	0.227273	0.205817	0.4047	0.323529	0.375959	0.366412	0.359494	0.3475	0.325926	0.327586	0.330864	0.300971	0.352645	0.316176	0.393701	0.358586	0.364557	0.351759	0.351759	0.362025	0.355164	0.345	0.328395	0.331683	0.358586	0.391753	0.35	0.352645	0.375959	0.393782	0.386598	0.376923	0.386598	0.412073	0.412073	0.44	0.374046	0.415789	0.335821	0.380463	0.369898	0.357683	0.340796
F5XEE4_MICPN					0.176087	0.186813	0.176087	0.176471	0.318627	0.229545	0.265882	0.287081	0.265882	0.247685	0.248837	0.236239	0.247685	0.243619	0.257611	0.231651	0.317618	0.289474	0.291866	0.283333	0.283333	0.277251	0.268235	0.271226	0.262295	0.271226	0.280952	0.300481	0.285036	0.277251	0.301932	0.324324	0.314634	0.299517	0.317848	0.321078	0.308252	0.32598	0.35	0.345	0.269504	0.269504	0.272512	0.295673	0.25058
I6WW61_PROPF						0.170626	0.140756	0.14346	0.334158	0.251732	0.301932	0.305085	0.283333	0.235698	0.293269	0.291866	0.288783	0.243056	0.271868	0.242494	0.320099	0.285036	0.28436	0.288095	0.288095	0.291169	0.298077	0.288783	0.288783	0.294964	0.298795	0.312349	0.306024	0.308252	0.306763	0.322738	0.309927	0.307506	0.316302	0.32598	0.316302	0.347395	0.359296	0.340796	0.265882	0.315403	0.293269	0.322738	0.272941
K7RUV5_PROA4							0.0969697	0.0903614	0.341646	0.275943	0.325123	0.315403	0.299517	0.271226	0.303398	0.286396	0.280285	0.261176	0.278571	0.24594	0.347716	0.307506	0.288095	0.279621	0.279621	0.298077	0.295673	0.286396	0.286396	0.286396	0.283333	0.309927	0.288095	0.28401	0.307506	0.323529	0.304348	0.295673	0.313869	0.317073	0.313869	0.331695	0.374046	0.385604	0.28401	0.309002	0.290168	0.319512	0.279621
G0DU35_PROAA								0.0362595	0.311436	0.240275	0.289474	0.292566	0.271226	0.238532	0.271868	0.279621	0.264637	0.251748	0.27791	0.236782	0.333333	0.291169	0.28436	0.281991	0.281991	0.275943	0.285714	0.276596	0.273585	0.267606	0.265258	0.293556	0.2723	0.259346	0.294258	0.303614	0.300481	0.285714	0.306763	0.297362	0.297362	0.31477	0.359296	0.34414	0.268868	0.296386	0.287081	0.302885	0.272941
M9VF76_9ACTO									0.315403	0.246544	0.293269	0.290168	0.271868	0.23908	0.275534	0.277251	0.265258	0.255269	0.284689	0.243056	0.337531	0.288783	0.27896	0.270588	0.270588	0.270588	0.280285	0.271226	0.268235	0.268235	0.262295	0.27896	0.275943	0.271868	0.304348	0.298077	0.288783	0.280285	0.301205	0.294964	0.288783	0.312349	0.353383	0.354271	0.265882	0.28401	0.280952	0.300481	0.261682
CH602_FRASC										0.273585	0.306569	0.306569	0.297101	0.27791	0.271868	0.288783	0.276596	0.248837	0.296386	0.259953	0.386423	0.341646	0.340796	0.345	0.345	0.348371	0.348371	0.341646	0.341646	0.334988	0.371501	0.363636	0.377551	0.359494	0.358586	0.368957	0.372449	0.352645	0.379487	0.372449	0.362025	0.398964	0.389175	0.4047	0.349246	0.332506	0.3425	0.375	0.330864
A8L353_FRASN											0.0732673	0.165591	0.126819	0.226244	0.247113	0.25463	0.243119	0.213964	0.247113	0.2	0.342569	0.294258	0.278302	0.288095	0.288095	0.269953	0.27896	0.275943	0.281991	0.272941	0.288783	0.289786	0.289786	0.31068	0.32598	0.335802	0.329238	0.320293	0.339109	0.316302	0.322738	0.347395	0.351621	0.336634	0.25641	0.253488	0.25058	0.297362	0.25522
A8LGY4_FRASN												0.192478	0.179431	0.269953	0.284689	0.298795	0.283333	0.255269	0.28777	0.237327	0.37018	0.334988	0.314634	0.321867	0.321867	0.299517	0.312195	0.312195	0.318627	0.315403	0.3425	0.333333	0.336634	0.3425	0.365482	0.375959	0.368957	0.362944	0.383033	0.362025	0.362025	0.395349	0.391753	0.387597	0.291566	0.288462	0.285372	0.321867	0.28401
CH603_FRAAA													0.0796813	0.298795	0.290865	0.289474	0.292566	0.251163	0.262295	0.22779	0.342569	0.318627	0.308252	0.309002	0.309002	0.28401	0.299517	0.296386	0.293269	0.287081	0.316176	0.313869	0.313869	0.32266	0.334988	0.341646	0.341646	0.325123	0.341646	0.328395	0.325123	0.356784	0.375	0.373402	0.273159	0.273159	0.270142	0.309002	0.271868
CH602_FRAAA														0.274232	0.266509	0.277251	0.274232	0.251163	0.259346	0.225	0.3325	0.305825	0.295673	0.299517	0.299517	0.280952	0.293269	0.290168	0.287081	0.28401	0.297101	0.298077	0.307506	0.31941	0.318627	0.331683	0.328395	0.315403	0.328395	0.328395	0.318627	0.33995	0.357683	0.352645	0.261176	0.261176	0.261176	0.293269	0.24826
D3Q1F9_STANL															0.265882	0.28266	0.255814	0.220455	0.290168	0.24537	0.322581	0.311436	0.298077	0.305085	0.305085	0.298795	0.295673	0.289474	0.295673	0.286396	0.305825	0.306763	0.294258	0.280952	0.317848	0.311436	0.324324	0.315403	0.321078	0.308252	0.308252	0.339109	0.36962	0.355164	0.266509	0.243056	0.254673	0.286396	0.25058
CH601_THEFY																0.0907258	0.0712871	0.200893	0.22779	0.200445	0.359897	0.327586	0.327586	0.327586	0.327586	0.321078	0.314634	0.314634	0.311436	0.317848	0.345	0.337469	0.330864	0.332506	0.338308	0.345	0.338308	0.335821	0.351759	0.338308	0.325123	0.375	0.372449	0.369898	0.260563	0.297101	0.281623	0.301932	0.277251
J7KYD3_NOCAA																	0.0362595	0.213483	0.240826	0.21573	0.372093	0.327586	0.317073	0.324324	0.324324	0.321078	0.317848	0.321078	0.308252	0.311436	0.330049	0.339109	0.332512	0.338308	0.330864	0.34414	0.3475	0.345	0.357683	0.34414	0.337469	0.380102	0.402597	0.389175	0.28401	0.331683	0.27791	0.326781	0.273585
D7AV41_NOCDD																		0.205357	0.223982	0.19426	0.358056	0.324324	0.317073	0.330864	0.330864	0.317848	0.314634	0.314634	0.311436	0.308252	0.330049	0.339109	0.339109	0.338308	0.340796	0.340796	0.337469	0.341646	0.361111	0.340796	0.334158	0.37659	0.388175	0.382051	0.268868	0.318627	0.262911	0.320293	0.273585
D1A5N5_THECD																			0.146497	0.10883	0.315136	0.300971	0.297101	0.297821	0.297821	0.313725	0.297821	0.291566	0.291566	0.288462	0.300242	0.321867	0.302663	0.289157	0.320197	0.310513	0.300971	0.292271	0.307317	0.326733	0.323457	0.358586	0.332506	0.346734	0.252927	0.270784	0.258824	0.297101	0.266509
D2B1R9_STRRD																				0.0504854	0.307882	0.329208	0.325123	0.31941	0.31941	0.32266	0.316176	0.316176	0.31941	0.32266	0.321867	0.334158	0.34414	0.330025	0.349246	0.349246	0.345865	0.326733	0.349246	0.356061	0.339152	0.385604	0.351759	0.398438	0.27619	0.307317	0.294686	0.338308	0.287081
D2B7M1_STRRD																					0.307882	0.309756	0.305825	0.300242	0.300242	0.290865	0.297101	0.290865	0.300242	0.297101	0.296386	0.308252	0.314634	0.297821	0.32266	0.325926	0.316176	0.304136	0.325926	0.325926	0.316176	0.354271	0.321867	0.3425	0.237875	0.258216	0.249417	0.299517	0.259953
D8I1Z5_AMYMU																						0.340909	0.343434	0.337531	0.337531	0.340909	0.337531	0.334171	0.320896	0.334171	0.369509	0.359694	0.349367	0.338384	0.354592	0.375648	0.368557	0.358056	0.361538	0.372093	0.375648	0.388021	0.377261	0.394737	0.296569	0.346056	0.34264	0.3275	0.304668
M1UNA0_9CORY																							0.039924	0.0478927	0.0478927	0.094	0.100806	0.0941884	0.0941884	0.0811881	0.14557	0.112016	0.1375	0.147679	0.159236	0.181818	0.171674	0.162047	0.171674	0.176724	0.189542	0.202198	0.346633	0.328395	0.268868	0.312195	0.28401	0.306763	0.252315
R9T3G2_CORGT																								0.0301318	0.0301318	0.0853175	0.0876494	0.0833333	0.0811881	0.0811881	0.138075	0.100604	0.132505	0.147368	0.147059	0.159236	0.154334	0.142558	0.151899	0.166667	0.174194	0.183585	0.339109	0.327586	0.265882	0.318627	0.28401	0.306763	0.245977
CH602_COREF																									0	0.072549	0.0748031	0.0726916	0.0748031	0.0769231	0.124224	0.100806	0.123457	0.130977	0.135135	0.154334	0.149474	0.137787	0.144654	0.159236	0.169165	0.181425	0.330049	0.328395	0.254079	0.305825	0.280952	0.294258	0.229545
C8NJV3_COREF																										0.072549	0.0748031	0.0726916	0.0748031	0.0769231	0.124224	0.100806	0.123457	0.130977	0.135135	0.154334	0.149474	0.137787	0.144654	0.159236	0.169165	0.181425	0.330049	0.328395	0.254079	0.305825	0.280952	0.294258	0.229545
U3GZC4_9CORY																											0.0684932	0.0664062	0.0705882	0.0581395	0.133612	0.105263	0.100806	0.123967	0.135135	0.174194	0.159236	0.149789	0.154334	0.169165	0.176724	0.191721	0.346633	0.331683	0.257009	0.305825	0.259953	0.306763	0.218468
G0CNV8_CORUL																												0.00738007	0.0439771	0.0581395	0.140756	0.112016	0.112016	0.133333	0.144958	0.169528	0.169528	0.154989	0.159574	0.182213	0.189956	0.205298	0.333333	0.334988	0.24537	0.293269	0.27791	0.323529	0.247113
G4QTZ9_CORPS																													0.045977	0.0560928	0.138365	0.107505	0.107505	0.128631	0.137787	0.162047	0.162047	0.147679	0.15222	0.174569	0.182213	0.197368	0.326781	0.331683	0.239631	0.287081	0.271868	0.317073	0.241379
H2GF48_CORD2																														0.0439771	0.135983	0.112016	0.112016	0.119342	0.142558	0.172043	0.167024	0.159915	0.162047	0.174569	0.182213	0.197368	0.320293	0.331683	0.24537	0.302663	0.28401	0.323529	0.247113
W5Y403_9CORY																															0.140756	0.116564	0.107505	0.123967	0.133056	0.172043	0.159574	0.150106	0.154661	0.174569	0.182213	0.2	0.326781	0.328395	0.24537	0.290168	0.262911	0.294964	0.232877
S5TM09_9CORY																																0.10101	0.137787	0.136268	0.165236	0.188184	0.175325	0.168103	0.175325	0.198675	0.190789	0.213808	0.378517	0.361111	0.290168	0.331683	0.299517	0.308252	0.274232
M1P9Z6_9CORY																																	0.100402	0.123711	0.171674	0.169165	0.179266	0.169528	0.166667	0.179266	0.184382	0.183585	0.355	0.356784	0.274232	0.308252	0.289474	0.281991	0.25814
C3PJG8_CORA7																																		0.0728346	0.159236	0.184382	0.176724	0.177106	0.176724	0.19214	0.202643	0.217778	0.348259	0.356784	0.262295	0.330864	0.301932	0.309927	0.25814
W5XVP2_9CORY																																			0.157783	0.172786	0.170259	0.165591	0.165236	0.18559	0.198675	0.203091	0.3475	0.339152	0.261176	0.320197	0.297821	0.293269	0.259346
C4LKN7_CORK4																																				0.156448	0.132505	0.135135	0.127835	0.171306	0.17382	0.183983	0.353383	0.34414	0.283333	0.330864	0.314634	0.309927	0.264637
B1VHM5_CORU7																																					0.0642023	0.0581395	0.0519231	0.105051	0.102823	0.114053	0.323529	0.36802	0.305085	0.357683	0.311436	0.313107	0.270588
CH601_CORJK																																						0.0340909	0.0438931	0.094	0.0874751	0.100604	0.33995	0.361111	0.305085	0.3475	0.311436	0.309927	0.273585
W5WNX0_9CORY																																							0.0340909	0.0876494	0.0833333	0.0963855	0.324324	0.348371	0.290168	0.331683	0.296386	0.294964	0.25058
F8E1M3_CORRG																																								0.0918164	0.0961924	0.109533	0.330049	0.357683	0.305085	0.350877	0.311436	0.306763	0.267606
S4XC41_9CORY																																									0.0340265	0.0580271	0.353383	0.354271	0.301932	0.361111	0.314634	0.316302	0.276596
G0HBW8_CORVD																																										0.0580271	0.35	0.364557	0.301932	0.354271	0.311436	0.313107	0.288783
X5DX22_9CORY																																											0.365239	0.384615	0.317848	0.364557	0.337469	0.321951	0.302885
D6ZJD6_MOBCV																																												0.410995	0.321867	0.325123	0.334988	0.294964	0.31068
CH60_TROWT																																													0.25058	0.236239	0.241935	0.334158	0.295673
E8N978_MICTS																																														0.164147	0.149254	0.241935	0.185022
CH60_LEIXX																																															0.134737	0.23908	0.203579
M5BDT8_9MICO																																																0.22779	0.177243
E1VT27_ARTAR																																																	0.189011
CH601_RENSM
B2GFP6_KOCRD
E3H127_ROTDC
D2NR02_ROTMD
D7BKY8_ARCHD
X4QPK7_9ACTO
C7M9S2_BRAFD
D5UJ78_CELFN
F8A5D0_CELGA
F4GYQ7_CELFA
C7R0W9_JONDD
D1BD52_SANKS
D1BZ50_XYLCX
F6FTE9_ISOV2
C5C8Z9_MICLC
CH601_ARTAT
J7LKJ8_9MICC
CH601_ARTS2
F0M1R7_ARTPP
B8HCV6_ARTCA
CH601_SACEN
F4D0P4_PSEUX
C8X904_NAKMY
C6WHV8_ACTMD
K0JNU7_SACES
W5VYC9_9PSEU
C7MPY0_SACVD
R4TCI7_AMYOR
D8HJH2_AMYMU
D6ZBR8_SEGRD
J9S2I2_9ACTO
D0L2Q3_GORB4
H6MYT2_GORPV
D5UY43_TSUPD
B8ZUA4_MYCLB
U5WSR1_MYCKA
C1AKB6_MYCBT
F8M1P5_MYCA0
G0TP22_MYCCP
W6HMB6_MYCTX
G8RW85_MYCRN
CH601_MYCGI
I4BDK2_MYCCN
CH601_MYCVP
CH601_MYCSJ
CH601_MYCSK
CH601_MYCSS
L0IQC0_MYCSM
F5Z0P2_MYCSD
L7V5W7_MYCL1
S4ZI06_9MYCO
I2AJV2_9MYCO
A1XM10_9MYCO
H8JJ44_MYCIT
CH602_MYCPA
CH602_MYCUA
X8EPT2_MYCAB
B2HQP9_MYCMM
V9XH31_9NOCA
W5TSP7_9NOCA
H6R526_NOCCG
K0F819_9NOCA
CH602_NOCFA
F6EJI0_AMYSD
E4W8S2_RHOE1
C0ZUI9_RHOE4
CH601_RHOSR
C1B0B0_RHOOB
CH60_BEUC1
CH602_NOCSJ
D2PSU1_KRIFD
CH602_KINRD
I4ES72_MODMB
H6RQQ3_BLASD
D2S8C6_GEOOG
E6SAA8_INTC7
C7QIP5_CATAD
F8K026_STREN
G8WS40_STREN
E4NFB4_KITSK
M1N0X0_STRHY
C9ZH64_STRSW
CH602_STRAW
S5VIF7_STRCU
D6EIQ5_STRLI
G2NIH1_9ACTO
M9TVK7_9ACTO
E8W6H0_STRFA
N0D1A7_9ACTO
B1VL26_STRGG
D6AZI9_9ACTO
D7C304_STRBB
G2P9G4_STRVO
D6Y926_THEBD
A8LCK3_FRASN
E3J4Q5_FRASU
F8AZF4_FRADG
CH604_FRASC
CH604_FRAAA
CH601_ACIC1
U5WEQ7_9ACTO
R4M001_9ACTO
G8S988_ACTS5
I0HIT9_ACTM4
CH601_SALTO
CH601_SALAI
F4FFR0_VERMA
E8S7T1_MICSL
D9SZI1_MICAI
F4CTT7_PSEUX
D8HSB7_AMYMU
CH603_FRASC
J9RQ30_9ACTO
D0LF55_GORB4
H6MZZ5_GORPV
F6EQB6_AMYSD
Q0SJK2_RHOSR
L0IQU7_MYCSM
C7N2J9_SLAHD
D2K2C3_MYCCN
I4BS10_MYCCN
C8XCP9_NAKMY
S5SSR1_9CORY
CH601_COREF
C8NMA4_COREF
R9T0Z6_CORGT
M1UDK0_9CORY
C3PL68_CORA7
W5XYF3_9CORY
U3GW15_9CORY
M1NVT5_9CORY
W5XYB4_9CORY
H2GE32_CORD2
G0CN58_CORUL
G4QT08_CORPS
C4LKV2_CORK4
X5E765_9CORY
S4XED8_9CORY
G0HGN0_CORVD
B1VF15_CORU7
W5WSP9_9CORY
F8E1V9_CORRG
CH602_CORJK
C8WNW2_EGGLE
CH60_ECOL5
F2N768_CORGP
C8W932_ATOPD
E1QY52_OLSUV
C7N3L7_SLAHD
C7MLR1_CRYCD
S6CDL1_9ACTN
F7UWR8_EEGSY
C8WN44_EGGLE
C7MU14_SACVD
R4ST56_AMYOR
D8I0T2_AMYMU
CH602_SACEN
W5WTM7_9PSEU
K0KC41_SACES
C6WLV8_ACTMD
D5UUG2_TSUPD
B8ZUD2_MYCLB
CH601_MYCPA
S4ZH67_9MYCO
H8JEP5_MYCIT
J9WH06_9MYCO
I2AIS4_9MYCO
C1AHN0_MYCBT
F8M7K3_MYCA0
G0TIS8_MYCCP
W6HJQ2_MYCTX
U5WTU2_MYCKA
L7V3Y7_MYCL1
B2HD10_MYCMM
CH601_MYCUA
X8EIJ5_MYCAB
F5YXN3_MYCSD
L0IS03_MYCSM
G8RN88_MYCRN
CH602_MYCSJ
CH602_MYCSK
CH602_MYCSS
I4BF49_MYCCN
CH602_MYCGI
CH602_MYCVP
D6Z952_SEGRD
H6MTG5_GORPV
D0L7W9_GORB4
J9S637_9ACTO
F6EIH9_AMYSD
W5T935_9NOCA
K0EPM3_9NOCA
H6R1L7_NOCCG
CH601_NOCFA
E4WKN3_RHOE1
C0ZW97_RHOE4
CH602_RHOSR
C1B076_RHOOB
D3QA85_STANL
CH602_SALTO
CH602_SALAI
F4FB82_VERMA
E8S9M2_MICSL
D9TEW2_MICAI
G8SHA0_ACTS5
I0GYQ9_ACTM4
R4LGY1_9ACTO
U5VQN5_9ACTO
E1VXY2_ARTAR
C5CC01_MICLC
CH602_RENSM
J7LY26_9MICC
CH602_ARTAT
CH602_ARTS2
F0M947_ARTPP
B8HCE3_ARTCA
B2GJJ4_KOCRD
E3H5L5_ROTDC
D2NRU2_ROTMD
I4F3M6_MODMB
H6RLY6_BLASD
D2SH48_GEOOG
F4CW75_PSEUX
F8AUY5_FRADG
E3J245_FRASU
A8LAY4_FRASN
CH601_FRASC
CH601_FRAAA
C7NEY9_KYTSD
C7MAG0_BRAFD
CH602_ACIC1
D7GCB6_PROFC
K7RQH5_PROA4
G0DTV1_PROAA
M9VBH5_9ACTO
I6Y258_PROPF
F5XNW3_MICPN
CH602_THEFY
J7LHV0_NOCAA
D7B7M7_NOCDD
D1A314_THECD
D6Y571_THEBD
D2BBD1_STRRD
CH601_NOCSJ
D2PSY0_KRIFD
C7Q476_CATAD
E4NCI8_KITSK
D6EDZ8_STRLI
M1N3L6_STRHY
C9YUY4_STRSW
CH601_STRAW
S5VTK2_STRCU
D6B4B5_9ACTO
N0CTH1_9ACTO
B1W3U2_STRGG
G2NFA3_9ACTO
M9U214_9ACTO
E8W1B7_STRFA
F8JZD2_STREN
D7BS65_STRBB
G2PD57_STRVO
CH601_KINRD
E6SDB8_INTC7
K4IMQ7_BIFAP
C6A7D1_BIFLB
E3D9J4_GARV3
CH60_BIFAA
D2Q9E7_BIFDB
M4RGT6_9BIFI
I3WH65_BIFBI
F9Y275_BIFBU
CH60_BIFLS
D3F2T2_CONWI
CH60_RUBXD
A0A023X0H8_9ACTN
C7M318_ACIFD
M5A513_9ACTN
[truncated: 276 more columns]

## Sheet: CTS Sequences Distance Matrix
	C7M1B2_ACIFD	C7NLG6_KYTSD	D7GFM9_PROFC	F5XEE4_MICPN	I6WW61_PROPF	K7RUV5_PROA4	G0DU35_PROAA	M9VF76_9ACTO	CH602_FRASC	A8L353_FRASN	A8LGY4_FRASN	CH603_FRAAA	CH602_FRAAA	D3Q1F9_STANL	CH601_THEFY	J7KYD3_NOCAA	D7AV41_NOCDD	D1A5N5_THECD	D2B1R9_STRRD	D2B7M1_STRRD	D8I1Z5_AMYMU	M1UNA0_9CORY	R9T3G2_CORGT	CH602_COREF	C8NJV3_COREF	U3GZC4_9CORY	G0CNV8_CORUL	G4QTZ9_CORPS	H2GF48_CORD2	W5Y403_9CORY	S5TM09_9CORY	M1P9Z6_9CORY	C3PJG8_CORA7	W5XVP2_9CORY	C4LKN7_CORK4	B1VHM5_CORU7	CH601_CORJK	W5WNX0_9CORY	F8E1M3_CORRG	S4XC41_9CORY	G0HBW8_CORVD	X5DX22_9CORY	D6ZJD6_MOBCV	CH60_TROWT	E8N978_MICTS	CH60_LEIXX	M5BDT8_9MICO	E1VT27_ARTAR	CH601_RENSM
C7M1B2_ACIFD	1.5	2	5	2	2	?	1	?	?	?	?	?	?	?	?	?	?	?	?	?	?	?	?	?	?	?	?	?	5	5	?	?	?	?	?	?	?	5	5	5	5	5	?	1	2	2	2	2	2
C7NLG6_KYTSD		5	?	4	?	1	1.5	?	?	?	?	6	?	?	3	3	2	?	?	3	?	?	3	?	?	?	?	?	?	?	?	?	?	?	?	?	?	?	?	6	6	6	2.5	2	2.5	2.5	2.5	2.5	6
D7GFM9_PROFC			1	3	7	?	2.5	5	6	11	11	11	5	3	4	4	5	?	8	1.5	?	1.5	4	1.5	1.5	?	5	?	4	9	11	11	11	11	11	11	11	3	3	?	3	6	3	3	2.5	2.5	2.5	2.5	1
F5XEE4_MICPN				7	3	?	6	11	2	2	2	2.33333	1.5	1.5	8	8	?	?	8	8	?	8	8	8	8	3.5	5	?	4.5	10	7	7	7	7	7	7	7	5	5	4.5	2	10	3	1.66667	1.2	1.75	1.75	1.75	0.714286
I6WW61_PROPF					4	?	2	9	?	7	7	?	?	?	?	?	1.33333	?	6	6	6	?	6	6	6	9	9	9	4	9	3	?	?	?	?	?	?	?	9	8	?	8	?	?	2.33333	9	9	9	?
K7RUV5_PROA4						?	1.33333	5.33333	2	3	3	2.33333	9	9	3	3	?	12	7	4.33333	14	4.33333	4.33333	4.33333	4.33333	5	3.5	3.5	4.66667	3.25	?	?	?	?	?	?	?	18	18	5	1.83333	5	2.16667	1	3.33333	6	6	6	2.16667
G0DU35_PROAA							?	?	?	?	?	4	?	?	?	?	1	?	?	3	2	?	?	?	?	?	4	?	?	?	?	?	?	?	?	?	?	?	?	2	3	2	1	3	2	2	2	2	?
M9VF76_9ACTO								6	2	6	6	2.5	6	6	1	1	?	?	?	1	?	1	1	1	1	3	6	?	5	5	?	?	?	?	?	?	?	?	?	?	2.5	5	6	0.75	5	5	5	5	2.5
CH602_FRASC									0.1	3.25	3.25	2.75	6.5	4	8.5	8.5	19	7	3	8.5	2.75	4.33333	4.33333	3	3	11	6.66667	2.28571	4.25	4.25	2.2	2.2	2.2	2.2	2.2	2.2	2.2	8	8	5	7.5	11	4.25	7	12	13	13	13	7.33333
A8L353_FRASN										3	3	1.66667	3	3	2	2	?	?	6	2	1	2	2	2	2	?	7	3	2	2	4.5	4.5	4.5	4.5	4.5	4.5	4.5	2.66667	2.66667	1	2	1	2	2	1	1	1	1	2
A8LGY4_FRASN											0	0.363636	0.5	0.666667	8	8	9	?	?	8	?	8	8	8	8	?	16	5.5	14	6.5	?	?	?	?	?	?	?	16	16	10	5	10	5	7	1.75	2.66667	2.66667	2.66667	3
CH603_FRAAA												0.363636	0.5	0.666667	8	8	9	?	?	8	?	8	8	8	8	?	16	5.5	14	6.5	?	?	?	?	?	?	?	16	16	10	5	10	5	7	1.75	2.66667	2.66667	2.66667	3
CH602_FRAAA													0.875	0.875	2.5	2.5	3	?	?	1.33333	?	2.5	2.5	2.5	2.5	?	6.5	10	12	5.5	12	12	12	12	12	12	12	14	6.5	8	2.33333	8	4	1.66667	1.25	1.25	1.25	1.25	2.33333
D3Q1F9_STANL														0.363636	2.5	2.5	3	?	2.66667	6	?	6	6	6	6	?	14	4.5	12	5.5	?	?	?	?	?	?	?	14	14	8	4	3.5	4	7	2	2	2	2	1.5
CH601_THEFY															2.5	2.5	?	?	4.5	6	?	6	6	6	6	?	14	4.5	5.5	5.5	12	12	12	12	12	12	12	6.5	6.5	8	4	3.5	4	7	2	2	2	2	1.5
J7KYD3_NOCAA																0.117647	4.33333	4.33333	3	1.11111	2	1.28571	1	1.28571	1.28571	8	2	2	3.66667	2.5	?	?	?	?	?	?	?	3	3	8	6	3.5	15	1.5	?	?	?	?	5.33333
D7AV41_NOCDD																	7	4.33333	2.2	1.71429	2	1.28571	1.66667	1.28571	1.28571	8	2.75	2	6	1.8	?	?	?	?	?	?	?	3	3	8	6	3.5	7	1.5	?	?	?	?	5.33333
D1A5N5_THECD																		7	4.66667	1.66667	3.33333	3.33333	2.25	2.25	2.25	2	4.33333	3.5	2.75	4	5	?	?	?	?	?	?	?	16	6	?	?	12	1	7	8	8	8	7
D2B1R9_STRRD																			3.33333	3	2.25	3.33333	3.33333	2.25	2.25	?	11	3	11	11	1	1	1	1	1	1	1	5.5	5.5	6	10	6	5.5	?	?	?	?	?	7
D2B7M1_STRRD																				4.33333	1.5	2.2	3	1.66667	1.66667	3.5	5.33333	1.125	4.66667	4.66667	3.5	3.5	3.5	3.5	3.5	3.5	3.5	4	9	8	?	3.5	7	?	?	?	?	?	15
D8I1Z5_AMYMU																					2	1.28571	1	1	1	8	2	3.5	2.5	1.8	4	?	?	?	?	?	?	15	7	8	6	?	4.33333	0.666667	9	10	10	10	5.33333
M1UNA0_9CORY																						0.666667	0.5	0.25	0.25	?	1.8	1.5	2.5	1.8	1	3	3	3	3	3	3	4	4	1.25	5.5	2	6.5	?	9	10	10	10	?
R9T3G2_CORGT																							0.6	0.230769	0.230769	?	2.75	2.75	6	3.66667	?	?	?	?	?	?	?	15	15	8	6	8	7	1.5	?	?	?	?	15
CH602_COREF																								0.230769	0.230769	?	2	2.75	3.66667	1.8	1.5	4	4	4	4	4	4	7	4.33333	8	3.66667	8	7	1.5	?	?	?	?	15
C8NJV3_COREF																									0	?	2	2	3.66667	2.5	1.5	4	4	4	4	4	4	7	4.33333	3.5	3.66667	8	7	1.5	?	?	?	?	15
U3GZC4_9CORY																										?	2	2	3.66667	2.5	1.5	4	4	4	4	4	4	7	4.33333	3.5	3.66667	8	7	1.5	?	?	?	?	15
G0CNV8_CORUL																											5	5	1.4	3	4	4	4	4	4	4	4	5	5	4	?	?	11	4	10	11	11	11	11
G4QTZ9_CORPS																												3.75	1.1	1.33333	12	?	?	?	?	?	?	3.6	3.6	5	4.66667	5	3.5	7	?	13	13	13	5
H2GF48_CORD2																													2.16667	2.8	?	?	?	?	?	?	?	5.66667	5.66667	3	15	5	5	?	5.5	6	6	6	4.25
W5Y403_9CORY																														0.5	2.66667	4.5	4.5	4.5	4.5	4.5	4.5	1.625	1.625	2	15	11	4.66667	6	5.5	3.66667	3.66667	3.66667	4.66667
S5TM09_9CORY																															2.66667	4.5	4.5	4.5	4.5	4.5	4.5	2.5	2.5	3	?	5	7.5	6	12	13	13	13	16
M1P9Z6_9CORY																																0.227273	0.421053	0.35	0.227273	0.227273	0.227273	3.33333	1.8	6	7	?	?	?	?	?	?	?	?
C3PJG8_CORA7																																	0.173913	0.227273	0.125	0.125	0.125	2.57143	2	?	7	?	?	?	?	?	?	?	?
W5XVP2_9CORY																																		0.285714	0.285714	0.125	0.173913	3.16667	2.85714	?	7	?	?	?	?	?	?	?	?
C4LKN7_CORK4																																			0.227273	0.125	0.125	4	2.375	?	7	?	?	?	?	?	?	?	?
B1VHM5_CORU7																																				0.125	0.08	3.16667	2.375	?	7	?	?	?	?	?	?	?	?
CH601_CORJK																																					0.0384615	3.16667	2.375	?	7	?	?	?	?	?	?	?	?
W5WNX0_9CORY																																						3.16667	2.375	?	7	?	?	?	?	?	?	?	?
F8E1M3_CORRG																																							0.3	13	2.8	13	?	7	6.5	7	7	7	20
S4XC41_9CORY																																								13	2.8	?	?	7	14	15	15	15	20
G0HBW8_CORVD																																									1.14286	0.875	1.5	?	0.875	1.14286	1.14286	1.14286	1.5
X5DX22_9CORY																																										1.5	1.22222	1	1.66667	1.125	1.125	1.125	1
D6ZJD6_MOBCV																																											2	?	0.666667	0.875	0.875	0.875	2
CH60_TROWT																																												3	1.66667	1.125	1.125	1.125	1
E8N978_MICTS																																													2.5	2.5	2.5	2.5	1.66667
CH60_LEIXX																																														0.230769	0.230769	0.230769	1
M5BDT8_9MICO																																															0	0	0.888889
E1VT27_ARTAR																																																0	0.888889
CH601_RENSM																																																	0.888889
B2GFP6_KOCRD
E3H127_ROTDC
D2NR02_ROTMD
D7BKY8_ARCHD
X4QPK7_9ACTO
C7M9S2_BRAFD
D5UJ78_CELFN
F8A5D0_CELGA
F4GYQ7_CELFA
C7R0W9_JONDD
D1BD52_SANKS
D1BZ50_XYLCX
F6FTE9_ISOV2
C5C8Z9_MICLC
CH601_ARTAT
J7LKJ8_9MICC
CH601_ARTS2
F0M1R7_ARTPP
B8HCV6_ARTCA
CH601_SACEN
F4D0P4_PSEUX
C8X904_NAKMY
C6WHV8_ACTMD
K0JNU7_SACES
W5VYC9_9PSEU
C7MPY0_SACVD
R4TCI7_AMYOR
D8HJH2_AMYMU
D6ZBR8_SEGRD
J9S2I2_9ACTO
D0L2Q3_GORB4
H6MYT2_GORPV
D5UY43_TSUPD
B8ZUA4_MYCLB
U5WSR1_MYCKA
C1AKB6_MYCBT
F8M1P5_MYCA0
G0TP22_MYCCP
W6HMB6_MYCTX
G8RW85_MYCRN
CH601_MYCGI
I4BDK2_MYCCN
CH601_MYCVP
CH601_MYCSJ
CH601_MYCSK
CH601_MYCSS
L0IQC0_MYCSM
F5Z0P2_MYCSD
L7V5W7_MYCL1
S4ZI06_9MYCO
I2AJV2_9MYCO
A1XM10_9MYCO
H8JJ44_MYCIT
CH602_MYCPA
CH602_MYCUA
X8EPT2_MYCAB
B2HQP9_MYCMM
V9XH31_9NOCA
W5TSP7_9NOCA
H6R526_NOCCG
K0F819_9NOCA
CH602_NOCFA
F6EJI0_AMYSD
E4W8S2_RHOE1
C0ZUI9_RHOE4
CH601_RHOSR
C1B0B0_RHOOB
CH60_BEUC1
CH602_NOCSJ
D2PSU1_KRIFD
CH602_KINRD
I4ES72_MODMB
H6RQQ3_BLASD
D2S8C6_GEOOG
E6SAA8_INTC7
C7QIP5_CATAD
F8K026_STREN
G8WS40_STREN
E4NFB4_KITSK
M1N0X0_STRHY
C9ZH64_STRSW
CH602_STRAW
S5VIF7_STRCU
D6EIQ5_STRLI
G2NIH1_9ACTO
M9TVK7_9ACTO
E8W6H0_STRFA
N0D1A7_9ACTO
B1VL26_STRGG
D6AZI9_9ACTO
D7C304_STRBB
G2P9G4_STRVO
D6Y926_THEBD
A8LCK3_FRASN
E3J4Q5_FRASU
F8AZF4_FRADG
CH604_FRASC
CH604_FRAAA
CH601_ACIC1
U5WEQ7_9ACTO
R4M001_9ACTO
G8S988_ACTS5
I0HIT9_ACTM4
CH601_SALTO
CH601_SALAI
F4FFR0_VERMA
E8S7T1_MICSL
D9SZI1_MICAI
F4CTT7_PSEUX
D8HSB7_AMYMU
CH603_FRASC
J9RQ30_9ACTO
D0LF55_GORB4
H6MZZ5_GORPV
F6EQB6_AMYSD
Q0SJK2_RHOSR
L0IQU7_MYCSM
C7N2J9_SLAHD
D2K2C3_MYCCN
I4BS10_MYCCN
C8XCP9_NAKMY
S5SSR1_9CORY
CH601_COREF
C8NMA4_COREF
R9T0Z6_CORGT
M1UDK0_9CORY
C3PL68_CORA7
W5XYF3_9CORY
U3GW15_9CORY
M1NVT5_9CORY
W5XYB4_9CORY
H2GE32_CORD2
G0CN58_CORUL
G4QT08_CORPS
C4LKV2_CORK4
X5E765_9CORY
S4XED8_9CORY
G0HGN0_CORVD
B1VF15_CORU7
W5WSP9_9CORY
F8E1V9_CORRG
CH602_CORJK
C8WNW2_EGGLE
CH60_ECOL5
F2N768_CORGP
C8W932_ATOPD
E1QY52_OLSUV
C7N3L7_SLAHD
C7MLR1_CRYCD
S6CDL1_9ACTN
F7UWR8_EEGSY
C8WN44_EGGLE
C7MU14_SACVD
R4ST56_AMYOR
D8I0T2_AMYMU
CH602_SACEN
W5WTM7_9PSEU
K0KC41_SACES
C6WLV8_ACTMD
D5UUG2_TSUPD
B8ZUD2_MYCLB
CH601_MYCPA
S4ZH67_9MYCO
H8JEP5_MYCIT
J9WH06_9MYCO
I2AIS4_9MYCO
C1AHN0_MYCBT
F8M7K3_MYCA0
G0TIS8_MYCCP
W6HJQ2_MYCTX
U5WTU2_MYCKA
L7V3Y7_MYCL1
B2HD10_MYCMM
CH601_MYCUA
X8EIJ5_MYCAB
F5YXN3_MYCSD
L0IS03_MYCSM
G8RN88_MYCRN
CH602_MYCSJ
CH602_MYCSK
CH602_MYCSS
I4BF49_MYCCN
CH602_MYCGI
CH602_MYCVP
D6Z952_SEGRD
H6MTG5_GORPV
D0L7W9_GORB4
J9S637_9ACTO
F6EIH9_AMYSD
W5T935_9NOCA
K0EPM3_9NOCA
H6R1L7_NOCCG
CH601_NOCFA
E4WKN3_RHOE1
C0ZW97_RHOE4
CH602_RHOSR
C1B076_RHOOB
D3QA85_STANL
CH602_SALTO
CH602_SALAI
F4FB82_VERMA
E8S9M2_MICSL
D9TEW2_MICAI
G8SHA0_ACTS5
I0GYQ9_ACTM4
R4LGY1_9ACTO
U5VQN5_9ACTO
E1VXY2_ARTAR
C5CC01_MICLC
CH602_RENSM
J7LY26_9MICC
CH602_ARTAT
CH602_ARTS2
F0M947_ARTPP
B8HCE3_ARTCA
B2GJJ4_KOCRD
E3H5L5_ROTDC
D2NRU2_ROTMD
I4F3M6_MODMB
H6RLY6_BLASD
D2SH48_GEOOG
F4CW75_PSEUX
F8AUY5_FRADG
E3J245_FRASU
A8LAY4_FRASN
CH601_FRASC
CH601_FRAAA
C7NEY9_KYTSD
C7MAG0_BRAFD
CH602_ACIC1
D7GCB6_PROFC
K7RQH5_PROA4
G0DTV1_PROAA
M9VBH5_9ACTO
I6Y258_PROPF
F5XNW3_MICPN
CH602_THEFY
J7LHV0_NOCAA
D7B7M7_NOCDD
D1A314_THECD
D6Y571_THEBD
D2BBD1_STRRD
CH601_NOCSJ
D2PSY0_KRIFD
C7Q476_CATAD
E4NCI8_KITSK
D6EDZ8_STRLI
M1N3L6_STRHY
C9YUY4_STRSW
CH601_STRAW
S5VTK2_STRCU
D6B4B5_9ACTO
N0CTH1_9ACTO
B1W3U2_STRGG
G2NFA3_9ACTO
M9U214_9ACTO
E8W1B7_STRFA
F8JZD2_STREN
D7BS65_STRBB
G2PD57_STRVO
CH601_KINRD
E6SDB8_INTC7
K4IMQ7_BIFAP
C6A7D1_BIFLB
E3D9J4_GARV3
CH60_BIFAA
D2Q9E7_BIFDB
M4RGT6_9BIFI
I3WH65_BIFBI
F9Y275_BIFBU
CH60_BIFLS
D3F2T2_CONWI
CH60_RUBXD
A0A023X0H8_9ACTN
C7M318_ACIFD
M5A513_9ACTN
[truncated: 276 more columns]
